# Supplementary material for: Hemi-Ultrathin Descemet Stripping Automated Endothelial Keratoplasty (Hemi-UT-DSAEK) Using Pediatric Donor Corneas: A Case Series
Source: J Clin Med. 2023 Aug 22;12(17):5442. doi: 10.3390/jcm12175442 (PMC10487646; doi:10.3390/jcm12175442)
Supplement: Supplementary file 1 [file jcm-12-05442-s001.zip]

Archive with 1 entries (1 files):
- jcm-2479414-supplementary.pdf
